# Supplementary material for: Patterns of Genital Tract Mustelid Gammaherpesvirus 1 (Musghv-1) Reactivation Are Linked to Stressors in European Badgers (Meles Meles)
Source: Biomolecules. 2021 May 11;11(5):716. doi: 10.3390/biom11050716 (PMC8151406; doi:10.3390/biom11050716)
Supplement: Supplementary file 1 [file biomolecules-11-00716-s001.zip]

Archive with 1 entries (1 files):
- biomolecules-1192504-supplementary.pdf
